# Supplementary material for: Respiratory Infections Are More Common Than Healthcare Records Indicate: Results From an Anonymous Survey
Source: Mil Med. 2022 Feb 3;188(7-8):e1941–7. doi: 10.1093/milmed/usac016 (PMC9383359; doi:10.1093/milmed/usac016)
Supplement: usac016_Supp [file usac016_supp.zip]

Archive with 1 entries (1 files):
- Supp Tables 20211222.docx
